# Supplementary material for: High-Efficiency Ion Enrichment inside Ultra-Short Carbon Nanotubes
Source: Nanomaterials (Basel). 2022 Oct 9;12(19):3528. doi: 10.3390/nano12193528 (PMC9565519; doi:10.3390/nano12193528)
Supplement: Supplementary file 1 [file nanomaterials-12-03528-s001.zip]

Archive with 1 entries (1 files):
- nanomaterials-1950406-supplementary.pdf
